# Supplementary material for: Impaired differentiation of human induced neural stem cells by TOR1A overexpression
Source: Mol Biol Rep. 2020 Apr 1;47(5):3993–4001. doi: 10.1007/s11033-020-05390-x (PMC7239838; doi:10.1007/s11033-020-05390-x)
Supplement: Supplementary file 1 — Supplementary file1 (XLSX 14 kb) [file 11033_2020_5390_MOESM1_ESM.xlsx]

## Sheet: 1) Buffers
Cell culture media and Buffers
Medium	Producer
DMEM (1x)	Gibco by Life Technologies, Carlsbad, USA
KnockOut DMEM/F-12 (1x)	Gibco by Life Technologies, Carlsbad, USA
Neurobasal Medium (1x)	Gibco by Life Technologies, Carlsbad, USA
Opti-MEM I (1x)	Gibco by Life Technologies, Carlsbad, USA
STEMdiff Neural Progenitor Basal Medium	Stemcell Technologies, Vancouver, Canada
Neural Progenitor Medium
Volume	Factor
50 ml	STEMdiff Neural Progenitor Basal Medium
1 ml	STEMdiff Neural Progenitor Supplement A (50x)
50 µl	STEMdiff Neural Progenitor Supplement B (1000x)
500 µl	Pen Strep
50 µl	Fungizone
N2B27 - Medium
Volume	Factor
250 ml	Neurobasal Medium (1x)
250 ml	KnockOut DMEM/F-12 (1x)
5 ml	N2-Supplement (100X)
10 ml	NeuroCult SM1 Neuronal Supplement
5 ml	MEM NEAA (100x)
5 ml	HEPES buffer (1M)
5 ml	L-Glutamin
5 ml	Pen Strep
500 µl	Fungizone
BGCD in N2B27 - Medium
Concentration	Factor
1:2000	BDNF
1:1000	GDNF
1:200	cAMP
1:1000	DAPT
RIPA
Tris HCL (1M)	1.25 ml
HaCL (2M)	3.75 ml
HP-40 10%	3.75 ml
DOC 10%	5 ml
SDS 1%	5 ml
Triton (2 %)
Triton X-100 in DPBS
Washing buffer
10 ml Triton (2 %) in 190 ml DPBS
TBS (10x) in 1 L Auqua destilled
Tris	24.2 g
NaCl	90 g
HCL 1M	pH 7.5
Loading Buffer
NuPAGE LDS Sample Buffer	4x
Dithiothreitol	50 mM
Blocking buffer (5 %) in DPBS
NDS (normal donkey serum) or NGS (normal goat serum	0.05
Triton-X100	0.001
NaN3	0.0001
Incubation buffer (1 %) in DPBS
NDS or NGS	0.01
Triton-X100	0.1%
NaN3	0.01%

## Sheet: 2) Antibodies
Antibodies
2.1) Primary antibodies
Antigen	Host species	Dilution	Catalog number	Producer
Doublecortin	Rabbit IgG	1:200	GTX134052	GeneTex
GAPDH	Mouse IgG	1:15000	sc-28376	Santa Cruz Biotechnology, Dallas, USA
MAP2AB	Mouse IgG	1:500	MAB378	Millipore, Billerica, GBR
Myc	Rabbit IgG	1:2000	2272S	Cell Signaling Technology, Danvers, USA
Nestin	Mouse IgG	1:200	ab18102	abcam, Cambridge, GBR
BrdU	Rat IgG	1:200	sc-56258	Santa Cruz Biotechnology, Dallas, US
2.2.1) Secondary Antibodies for western blot
Antigen	Host Species	Dilution	Catalog number	Producer
Mouse IgG	Goat	1:5000	sc-2005	Santa Cruz Biotechnology, Dallas, USA
Mouse IgM	Goat	1:10000	sc-2064	Santa Cruz Biotechnology, Dallas, USA
Rabbit IgG	Goat	1:10000	sc-2004	Santa Cruz Biotechnology, Dallas, USA
Rat IgG	Goat	1:10000	sc-2032	Santa Cruz Biotechnology, Dallas, USA
Goat IgG	Donkey	1:10000	sc-2020	Santa Cruz Biotechnology, Dallas, USA
2.2.2) Secondary Antibodies for immunostaining
Antigen	Host species	Dilution	Fluorophor	Catalog number	Producer
Rabbit IgG	Donkey	1:1000	Alexa Fluor 488	A21206	Life Technologies, Carlsbad, USA
Rabbit IgG	Donkey	1:800	Alexa Fluor 568	A10042	Life Technologies, Carlsbad, USA
Mouse IgG	Donkey	1:800	Alexa Fluor 647	A31571	Life Technologies, Carlsbad, USA
Rat IgG	Goat	1:800	Alexa Fluor 568	A11077	Life Technologies, Carlsbad, USA
Rabbit IgG	Goat	1:1000	Alexa Fluor 488	A11008	Life Technologies, Carlsbad, USA
Mouse IgG	Goat	1:1000	Alexa Fluor 489	A10680	Life Technologies, Carlsbad, USA
